# Supplementary material for: A Buckycatcher in Solution—A Computational Perspective
Source: Molecules. 2023 Mar 21;28(6):2841. doi: 10.3390/molecules28062841 (PMC10056437; doi:10.3390/molecules28062841)
Supplement: Supplementary file 1 [file molecules-28-02841-s001.zip]

Archive with 1 entries (1 files):
- molecules-2274800-supplementary.pdf
